# Supplementary material for: Influence of Rifamycin on Survival in Patients with Concomitant Lung Cancer and Pulmonary Tuberculosis
Source: Biomedicines. 2023 Nov 24;11(12):3130. doi: 10.3390/biomedicines11123130 (PMC10741138; doi:10.3390/biomedicines11123130)
Supplement: Supplementary file 1 [file biomedicines-11-03130-s001.zip]

Archive with 1 entries (1 files):
- biomedicines-2613485-supplementary.pdf
